# Supplementary material for: A qualitative exploration of the barriers to and facilitators of clozapine monitoring in a secure psychiatric setting
Source: BJPsych Bull. 2021 Jun;45(3):134–40. doi: 10.1192/bjb.2020.100 (PMC9059302; doi:10.1192/bjb.2020.100)
Supplement: Supplementary file 1 [file S205646942000100Xsup001.zip]

Archive with 5 entries (5 files):
- S205646942000100Xsup001.pdf
- S205646942000100Xsup002.pdf
- S205646942000100Xsup003.pdf
- S205646942000100Xsup004.pdf
- S205646942000100Xsup005.pdf
